# Supplementary material for: Detection of Unamplified E. coli O157 DNA Extracted from Large Food Samples Using a Gold Nanoparticle Colorimetric Biosensor
Source: Biosensors (Basel). 2022 Apr 26;12(5):274. doi: 10.3390/bios12050274 (PMC9138483; doi:10.3390/bios12050274)
Supplement: Supplementary file 1 [file biosensors-12-00274-s001.zip]

Archive with 1 entries (1 files):
- biosensors-1690322-supplementary.pdf
